# Supplementary material for: Analysis of the RNA-Dependent RNA Polymerase 1 (RDR1) Gene Family in Melon
Source: Plants (Basel). 2022 Jul 7;11(14):1795. doi: 10.3390/plants11141795 (PMC9320487; doi:10.3390/plants11141795)
Supplement: Supplementary file 1 [file plants-11-01795-s001.zip]

Archive with 1 entries (1 files):
- plants-1748399-supplementary.pdf
